# Supplementary material for: Role of Environmental Quality of Life in Physical Activity Status of Individuals with and without Physical Disabilities in Saudi Arabia
Source: Int J Environ Res Public Health. 2022 Apr 1;19(7):4228. doi: 10.3390/ijerph19074228 (PMC8998774; doi:10.3390/ijerph19074228)
Supplement: Supplementary file 1 [file ijerph-19-04228-s001.zip]

Archive with 1 entries (1 files):
- ijerph-1626440-supplementary.pdf
